# Supplementary material for: The Stages and Grades of Periodontitis Are Risk Indicators for Peri-Implant Diseases—A Long-Term Retrospective Study
Source: J Pers Med. 2022 Oct 15;12(10):1723. doi: 10.3390/jpm12101723 (PMC9604891; doi:10.3390/jpm12101723)
Supplement: Supplementary file 1 [file jpm-12-01723-s001.zip]

Archive with 1 entries (1 files):
- jpm-1882649-supplementary.pdf
